# Supplementary material for: Interactome analysis of the lymphocytic choriomeningitis virus nucleoprotein in infected cells reveals ATPase Na+/K+ transporting subunit Alpha 1 and prohibitin as host-cell factors involved in the life cycle of mammarenaviruses
Source: PLoS Pathog. 2018 Feb 20;14(2):e1006892. doi: 10.1371/journal.ppat.1006892 (PMC5834214; doi:10.1371/journal.ppat.1006892)
Supplement: S1 Table — (XLSX) [file ppat.1006892.s006.xlsx]

## Sheet: Sheet1
S1 Table. Complete list of host-cell proteins identified in pull down samples with spectral count of 2 or higher
description	Gene Symbol	Accession	Spectral count						Fold change
			NP			eGFP
			Exp. 1	Exp. 2	Average	Exp. 1	Exp. 2	Average	NP/eGFP
T-complex protein 1 subunit theta	CCT8	P50990	467	320	393.5	0	0	0	-
T-complex protein 1 subunit delta	CCT4	P50991	394	80	237	0	0	0	-
T-complex protein 1 subunit gamma	CCT3	P49368	343	123	233	0	0	0	-
T-complex protein 1 subunit eta	CCT7	Q99832	354	76	215	0	0	0	-
T-complex protein 1 subunit alpha	TCP1	P17987	241	116	178.5	0	0	0	-
Tubulin alpha-4A chain	TUBA4A	P68366	144	23	83.5	0	0	0	-
T-complex protein 1 subunit zeta	CCT6A	P40227	102	64	83	0	0	0	-
T-complex protein 1 subunit beta	CCT2	P78371	94	60	77	0	0	0	-
T-complex protein 1 subunit epsilon	CCT5	P48643	97	42	69.5	0	0	0	-
Tubulin beta-2A chain	TUBB2A	Q13885	96	21	58.5	0	0	0	-
Alpha-actinin-4	ACTN4	O43707	82	18	50	0	0	0	-
Filamin-B	FLNB	O75369	65	31	48	0	0	0	-
Nuclear cap-binding protein subunit 1	NCBP1	Q09161	51	36	43.5	0	0	0	-
Cytoplasmic FMR1-interacting protein 1	CYFIP1	Q7L576	60	21	40.5	0	0	0	-
40S ribosomal protein SA	RPSA	P08865	25	41	33	0	0	0	-
Aldo-keto reductase family 1 member B10	AKR1B10	O60218	59	4	31.5	0	0	0	-
40S ribosomal protein S3a	RPS3A	P61247	42	12	27	0	0	0	-
Sarcoplasmic/endoplasmic reticulum calcium ATPase 2	ATP2A2	P16615	21	28	24.5	0	0	0	-
Cell cycle and apoptosis regulator protein 2	CCAR2	Q8N163	31	17	24	0	0	0	-
Probable ATP-dependent RNA helicase DDX6	DDX6	P26196	44	2	23	0	0	0	-
Heterogeneous nuclear ribonucleoprotein H	HNRNPH1	P31943	40	6	23	0	0	0	-
Polyadenylate-binding protein 1	PABPC1	P11940	39	6	22.5	0	0	0	-
40S ribosomal protein S17	RPS17	P08708	41	2	21.5	0	0	0	-
40S ribosomal protein S17-like	RPS17L	P0CW22	41	2	21.5	0	0	0	-
RNA-binding protein 25	RBM25	P49756	33	8	20.5	0	0	0	-
Y-box-binding protein 3	YBX3	P16989	36	4	20	0	0	0	-
40S ribosomal protein S19	RPS19	P39019	26	14	20	0	0	0	-
4F2 cell-surface antigen heavy chain	SLC3A2	P08195	29	10	19.5	0	0	0	-
40S ribosomal protein S16	RPS16	P62249	34	4	19	0	0	0	-
Replication protein A 70 kDa DNA-binding subunit	RPA1	P27694	26	10	18	0	0	0	-
Prelamin-A/C	LMNA	P02545	25	8	16.5	0	0	0	-
ADP/ATP translocase 2	SLC25A5	P05141	27	6	16.5	0	0	0	-
Keratin, type II cytoskeletal 7	KRT7	P08729	19	14	16.5	0	0	0	-
40S ribosomal protein S4, X isoform	RPS4X	P62701	22	10	16	0	0	0	-
Ribosome-binding protein 1	RRBP1	Q9P2E9	21	11	16	0	0	0	-
Nck-associated protein 1	NCKAP1	Q9Y2A7	21	11	16	0	0	0	-
40S ribosomal protein S2	RPS2	P15880	22	7	14.5	0	0	0	-
Heat shock protein HSP 90-beta	HSP90AB1	P08238	11	17	14	0	0	0	-
ADP/ATP translocase 3	SLC25A6	P12236	24	4	14	0	0	0	-
Alpha-actinin-1	ACTN1	P12814	23	5	14	0	0	0	-
RNA-binding protein 14	RBM14	Q96PK6	22	6	14	0	0	0	-
RNA-binding motif protein, X chromosome	RBMX	P38159	24	3	13.5	0	0	0	-
Prefoldin subunit 2	PFDN2	Q9UHV9	15	12	13.5	0	0	0	-
Probable ATP-dependent RNA helicase DDX5	DDX5	P17844	6	20	13	0	0	0	-
Filamin-C	FLNC	Q14315	24	2	13	0	0	0	-
Probable ATP-dependent RNA helicase DDX17	DDX17	Q92841	6	20	13	0	0	0	-
Neuroblast differentiation-associated protein AHNAK	AHNAK	Q09666	15	10	12.5	0	0	0	-
60S ribosomal protein L23	RPL23	P62829	12	12	12	0	0	0	-
Cytoplasmic FMR1-interacting protein 2	CYFIP2	Q96F07	15	8	11.5	0	0	0	-
Keratin, type I cytoskeletal 19	KRT19	P08727	5	17	11	0	0	0	-
Dihydrolipoyl dehydrogenase, mitochondrial	DLD	P09622	19	3	11	0	0	0	-
ATP synthase subunit alpha, mitochondrial	ATP5A1	P25705	7	15	11	0	0	0	-
DNA-dependent protein kinase catalytic subunit	PRKDC	P78527	10	12	11	0	0	0	-
Splicing factor 3B subunit 3	SF3B3	Q15393	8	14	11	0	0	0	-
RuvB-like 2	RUVBL2	Q9Y230	10	11	10.5	0	0	0	-
Apoptosis-inducing factor 1, mitochondrial	AIFM1	O95831	3	17	10	0	0	0	-
Heterogeneous nuclear ribonucleoproteins A2/B1	HNRNPA2B1	P22626	18	2	10	0	0	0	-
Protein disulfide-isomerase A6	PDIA6	Q15084	8	12	10	0	0	0	-
Histone H1x	H1FX	Q92522	17	3	10	0	0	0	-
CAD protein	CAD	P27708	8	11	9.5	0	0	0	-
Heterogeneous nuclear ribonucleoprotein H3	HNRNPH3	P31942	15	4	9.5	0	0	0	-
Heat shock protein HSP 90-alpha	HSP90AA1	P07900	8	10	9	0	0	0	-
Endoplasmin	HSP90B1	P14625	9	9	9	0	0	0	-
Large neutral amino acids transporter small subunit 1	SLC7A5	Q01650	6	12	9	0	0	0	-
Keratin, type II cuticular Hb1	KRT81	Q14533	10	8	9	0	0	0	-
Putative helicase MOV-10	MOV10	Q9HCE1	8	10	9	0	0	0	-
Microtubule-associated protein 1B	MAP1B	P46821	6	11	8.5	0	0	0	-
Spectrin beta chain, non-erythrocytic 1	SPTBN1	Q01082	7	10	8.5	0	0	0	-
60S ribosomal protein L18	RPL18	Q07020	7	10	8.5	0	0	0	-
Pre-mRNA-processing-splicing factor 8	PRPF8	Q6P2Q9	14	3	8.5	0	0	0	-
60 kDa SS-A/Ro ribonucleoprotein	TROVE2	P10155	13	3	8	0	0	0	-
40S ribosomal protein S9	RPS9	P46781	11	5	8	0	0	0	-
Nuclear cap-binding protein subunit 2	NCBP2	P52298	7	9	8	0	0	0	-
39S ribosomal protein L12, mitochondrial	MRPL12	P52815	10	6	8	0	0	0	-
40S ribosomal protein S11	RPS11	P62280	13	3	8	0	0	0	-
Small nuclear ribonucleoprotein Sm D2	SNRPD2	P62316	3	13	8	0	0	0	-
Tight junction protein ZO-1	TJP1	Q07157	8	8	8	0	0	0	-
116 kDa U5 small nuclear ribonucleoprotein component	EFTUD2	Q15029	11	5	8	0	0	0	-
Sodium/potassium-transporting ATPase subunit alpha-1	ATP1A1	P05023	3	12	7.5	0	0	0	-
Low molecular weight phosphotyrosine protein phosphatase	ACP1	P24666	6	9	7.5	0	0	0	-
Myosin-9	MYH9	P35579	13	2	7.5	0	0	0	-
40S ribosomal protein S25	RPS25	P62851	5	10	7.5	0	0	0	-
Cytoplasmic dynein 1 heavy chain 1	DYNC1H1	Q14204	7	8	7.5	0	0	0	-
Eukaryotic translation initiation factor 3 subunit L	EIF3L	Q9Y262	6	9	7.5	0	0	0	-
Septin-9	SEPT9	Q9UHD8	6	8	7	0	0	0	-
28S ribosomal protein S18b, mitochondrial	MRPS18B	Q9Y676	5	9	7	0	0	0	-
Keratin, type II cytoskeletal 75	KRT75	O95678	7	6	6.5	0	0	0	-
Proteasome subunit beta type-5	PSMB5	P28074	6	7	6.5	0	0	0	-
Prohibitin	PHB	P35232	6	7	6.5	0	0	0	-
40S ribosomal protein S6	RPS6	P62753	4	9	6.5	0	0	0	-
60S ribosomal protein L19	RPL19	P84098	8	5	6.5	0	0	0	-
2-oxoglutarate dehydrogenase, mitochondrial	OGDH	Q02218	6	7	6.5	0	0	0	-
Leucine-rich repeat flightless-interacting protein 1	LRRFIP1	Q32MZ4	6	7	6.5	0	0	0	-
Thioredoxin domain-containing protein 5	TXNDC5	Q8NBS9	4	9	6.5	0	0	0	-
60S acidic ribosomal protein P0	RPLP0	P05388	5	7	6	0	0	0	-
U1 small nuclear ribonucleoprotein 70 kDa	SNRNP70	P08621	8	4	6	0	0	0	-
Fatty acid synthase	FASN	P49327	6	6	6	0	0	0	-
Poly(rC)-binding protein 1	PCBP1	Q15365	4	8	6	0	0	0	-
Septin-7	SEPT7	Q16181	5	7	6	0	0	0	-
Heat shock protein 105 kDa	HSPH1	Q92598	8	4	6	0	0	0	-
39S ribosomal protein L11, mitochondrial	MRPL11	Q9Y3B7	5	7	6	0	0	0	-
Wiskott-Aldrich syndrome protein family member 2	WASF2	Q9Y6W5	9	3	6	0	0	0	-
Lupus La protein	SSB	P05455	6	5	5.5	0	0	0	-
Bifunctional glutamate/proline--tRNA ligase	EPRS	P07814	9	2	5.5	0	0	0	-
Histone H1.5	HIST1H1B	P16401	3	8	5.5	0	0	0	-
Elongation factor 1-delta	EEF1D	P29692	5	6	5.5	0	0	0	-
Transgelin-2	TAGLN2	P37802	7	4	5.5	0	0	0	-
Arginine--tRNA ligase, cytoplasmic	RARS	P54136	7	4	5.5	0	0	0	-
60S ribosomal protein L11	RPL11	P62913	2	9	5.5	0	0	0	-
Elongation factor 1-alpha 1	EEF1A1	P68104	6	5	5.5	0	0	0	-
Non-POU domain-containing octamer-binding protein	NONO	Q15233	8	3	5.5	0	0	0	-
Mitochondrial import inner membrane translocase subunit TIM50	TIMM50	Q3ZCQ8	9	2	5.5	0	0	0	-
DNL-type zinc finger protein	DNLZ	Q5SXM8	9	2	5.5	0	0	0	-
Putative elongation factor 1-alpha-like 3	EEF1A1P5	Q5VTE0	6	5	5.5	0	0	0	-
Heterogeneous nuclear ribonucleoprotein U-like protein 1	HNRNPUL1	Q9BUJ2	8	3	5.5	0	0	0	-
Myosin-4	MYH4	Q9Y623	2	9	5.5	0	0	0	-
Heat shock protein beta-1	HSPB1	P04792	6	4	5	0	0	0	-
60S ribosomal protein L7	RPL7	P18124	5	5	5	0	0	0	-
60S ribosomal protein L29	RPL29	P47914	3	7	5	0	0	0	-
Clathrin heavy chain 1	CLTC	Q00610	8	2	5	0	0	0	-
LIM and SH3 domain protein 1	LASP1	Q14847	8	2	5	0	0	0	-
UPF0515 protein C19orf66	C19orf66	Q9NUL5	6	4	5	0	0	0	-
Heterogeneous nuclear ribonucleoproteins C1/C2	HNRNPC	P07910	4	5	4.5	0	0	0	-
Pyruvate kinase PKM	PKM	P14618	5	4	4.5	0	0	0	-
Prefoldin subunit 3	VBP1	P61758	6	3	4.5	0	0	0	-
Dihydropyrimidinase-related protein 2	DPYSL2	Q16555	4	5	4.5	0	0	0	-
Protein AHNAK2	AHNAK2	Q8IVF2	6	3	4.5	0	0	0	-
39S ribosomal protein L43, mitochondrial	MRPL43	Q8N983	6	3	4.5	0	0	0	-
60S acidic ribosomal protein P0-like	RPLP0P6	Q8NHW5	5	4	4.5	0	0	0	-
26S proteasome non-ATPase regulatory subunit 11	PSMD11	O00231	2	6	4	0	0	0	-
Protein disulfide-isomerase	P4HB	P07237	4	4	4	0	0	0	-
Lon protease homolog, mitochondrial	LONP1	P36776	6	2	4	0	0	0	-
Fatty aldehyde dehydrogenase	ALDH3A2	P51648	2	6	4	0	0	0	-
Small nuclear ribonucleoprotein F	SNRPF	P62306	2	6	4	0	0	0	-
60S ribosomal protein L18a	RPL18A	Q02543	3	5	4	0	0	0	-
Cytoskeleton-associated protein 4	CKAP4	Q07065	3	5	4	0	0	0	-
Spectrin alpha chain, non-erythrocytic 1	SPTAN1	Q13813	4	4	4	0	0	0	-
E3 ubiquitin-protein ligase RNF213	RNF213	Q63HN8	4	4	4	0	0	0	-
Cullin-5	CUL5	Q93034	6	2	4	0	0	0	-
Serine/arginine repetitive matrix protein 2	SRRM2	Q9UQ35	5	3	4	0	0	0	-
Eukaryotic translation initiation factor 3 subunit F	EIF3F	O00303	5	2	3.5	0	0	0	-
U5 small nuclear ribonucleoprotein 200 kDa helicase	SNRNP200	O75643	4	3	3.5	0	0	0	-
Thioredoxin-dependent peroxide reductase, mitochondrial	PRDX3	P30048	5	2	3.5	0	0	0	-
60S ribosomal protein L12	RPL12	P30050	3	4	3.5	0	0	0	-
26S protease regulatory subunit 7	PSMC2	P35998	2	5	3.5	0	0	0	-
Proteasome subunit alpha type-6	PSMA6	P60900	4	3	3.5	0	0	0	-
14-3-3 protein gamma	YWHAG	P61981	2	5	3.5	0	0	0	-
60S ribosomal protein L7a	RPL7A	P62424	4	3	3.5	0	0	0	-
RNA-binding protein EWS	EWSR1	Q01844	2	5	3.5	0	0	0	-
Caprin-1	CAPRIN1	Q14444	2	5	3.5	0	0	0	-
RuvB-like 1	RUVBL1	Q9Y265	5	2	3.5	0	0	0	-
RNA-binding motif, single-stranded-interacting protein 1	RBMS1	P29558	4	2	3	0	0	0	-
60S ribosomal protein L3	RPL3	P39023	2	4	3	0	0	0	-
ATP synthase subunit O, mitochondrial	ATP5O	P48047	4	2	3	0	0	0	-
Coatomer subunit alpha	COPA	P53621	4	2	3	0	0	0	-
Ubiquitin-associated protein 2-like	UBAP2L	Q14157	4	2	3	0	0	0	-
Poly(rC)-binding protein 2	PCBP2	Q15366	2	4	3	0	0	0	-
Probable ATP-dependent RNA helicase DDX23	DDX23	Q9BUQ8	2	4	3	0	0	0	-
39S ribosomal protein L37, mitochondrial	MRPL37	Q9BZE1	3	3	3	0	0	0	-
26S proteasome non-ATPase regulatory subunit 13	PSMD13	Q9UNM6	2	4	3	0	0	0	-
Myosin regulatory light chain 12B	MYL12B	O14950	3	2	2.5	0	0	0	-
Myosin regulatory light chain 12A	MYL12A	P19105	3	2	2.5	0	0	0	-
DnaJ homolog subfamily A member 1	DNAJA1	P31689	3	2	2.5	0	0	0	-
Putative ribosomal RNA methyltransferase NOP2	NOP2	P46087	2	3	2.5	0	0	0	-
60S ribosomal protein L27a	RPL27A	P46776	3	2	2.5	0	0	0	-
40S ribosomal protein S13	RPS13	P62277	3	2	2.5	0	0	0	-
60S ribosomal protein L30	RPL30	P62888	2	3	2.5	0	0	0	-
ATP-dependent RNA helicase DDX1	DDX1	Q92499	3	2	2.5	0	0	0	-
Serine/threonine-protein phosphatase PGAM5, mitochondrial	PGAM5	Q96HS1	2	3	2.5	0	0	0	-
U2 small nuclear ribonucleoprotein A&#039;	SNRPA1	P09661	2	2	2	0	0	0	-
Isoleucine--tRNA ligase, cytoplasmic	IARS	P41252	2	2	2	0	0	0	-
Tubulin alpha-1B chain	TUBA1B	P68363	169	51	110	6	27	16.5	6.66667
Tubulin alpha-1C chain	TUBA1C	Q9BQE3	166	50	108	6	27	16.5	6.54545
Nuclear fragile X mental retardation-interacting protein 2	NUFIP2	Q7Z417	358	40	199	21	51	36	5.52778
Tubulin beta chain	TUBB	P07437	122	26	74	3	39	21	3.52381
Filamin-A	FLNA	P21333	216	82	149	7	81	44	3.38636
Guanine nucleotide-binding protein subunit beta-2-like 1	GNB2L1	P63244	80	8	44	3	24	13.5	3.25926
Tubulin beta-4B chain	TUBB4B	P68371	110	24	67	7	36	21.5	3.11628
Ataxin-2-like protein	ATXN2L	Q8WWM7	367	191	279	38	155	96.5	2.89119
40S ribosomal protein S18	RPS18	P62269	76	41	58.5	13	28	20.5	2.85366
Heat shock cognate 71 kDa protein	HSPA8	P11142	275	89	182	37	109	73	2.49315
YTH domain-containing family protein 3	YTHDF3	Q7Z739	8	16	12	7	3	5	2.4
Heat shock-related 70 kDa protein 2	HSPA2	P54652	110	67	88.5	32	44	38	2.32895
Pre-mRNA-processing factor 40 homolog A	PRPF40A	O75400	43	8	25.5	5	17	11	2.31818
Stress-70 protein, mitochondrial	HSPA9	P38646	369	117	243	61	174	117.5	2.06809
Protein SET	SET	Q01105	17	16	16.5	11	5	8	2.0625
Nuclease-sensitive element-binding protein 1	YBX1	P67809	54	11	32.5	28	4	16	2.03125
Transitional endoplasmic reticulum ATPase	VCP	P55072	31	11	21	4	17	10.5	2
Protein LSM12 homolog	LSM12	Q3MHD2	90	5	47.5	14	34	24	1.97917
60 kDa heat shock protein, mitochondrial	HSPD1	P10809	85	65	75	11	74	42.5	1.76471
40S ribosomal protein S3	RPS3	P23396	19	21	20	10	13	11.5	1.73913
Heat shock 70 kDa protein 1A/1B	HSPA1A	P08107	95	92	93.5	36	77	56.5	1.65487
Heterogeneous nuclear ribonucleoprotein K	HNRNPK	P61978	14	11	12.5	3	14	8.5	1.47059
Heat shock 70 kDa protein 1-like	HSPA1L	P34931	49	38	43.5	23	40	31.5	1.38095
Heat shock 70 kDa protein 6	HSPA6	P17066	54	23	38.5	23	33	28	1.375
Dihydrolipoyllysine-residue succinyltransferase component of 2-oxoglutarate dehydrogenase complex, mitochondrial	DLST	P36957	9	13	11	3	13	8	1.375
Peroxiredoxin-1	PRDX1	Q06830	9	22	15.5	4	19	11.5	1.34783
Protein-L-isoaspartate(D-aspartate) O-methyltransferase	PCMT1	P22061	23	22	22.5	9	25	17	1.32353
40S ribosomal protein S8	RPS8	P62241	25	10	17.5	7	21	14	1.25
GrpE protein homolog 1, mitochondrial	GRPEL1	Q9HAV7	40	6	23	10	28	19	1.21053
Single-stranded DNA-binding protein, mitochondrial	SSBP1	Q04837	2	6	4	4	3	3.5	1.14286
Acetyl-CoA carboxylase 2	ACACB	O00763	148	87	117.5	28	179	103.5	1.13527
Histone H1.3	HIST1H1D	P16402	16	16	16	4	26	15	1.06667
Histone H1.4	HIST1H1E	P10412	16	16	16	4	27	15.5	1.03226
Annexin A2	ANXA2	P07355	59	10	34.5	15	52	33.5	1.02985
Methylcrotonoyl-CoA carboxylase subunit alpha, mitochondrial	MCCC1	Q96RQ3	101	33	67	19	119	69	0.971014
78 kDa glucose-regulated protein	HSPA5	P11021	89	85	87	61	123	92	0.945652
Histone H1.2	HIST1H1C	P16403	16	16	16	4	30	17	0.941176
Thioredoxin	TXN	P10599	4	8	6	9	4	6.5	0.923077
Propionyl-CoA carboxylase beta chain, mitochondrial	PCCB	P05166	745	385	565	260	1234	747	0.756359
Abl interactor 1	ABI1	Q8IZP0	7	9	8	4	18	11	0.727273
Proteasome subunit beta type-6	PSMB6	P28072	6	4	5	12	2	7	0.714286
40S ribosomal protein S14	RPS14	P62263	11	9	10	7	21	14	0.714286
Ubiquitin-60S ribosomal protein L40	UBA52	P62987	20	66	43	9	135	72	0.597222
Acetyl-CoA carboxylase 1	ACACA	Q13085	334	462	398	104	1317	710.5	0.560169
Splicing factor, proline- and glutamine-rich	SFPQ	P23246	18	6	12	11	33	22	0.545455
Histone H4	HIST1H4A	P62805	3	4	3.5	13	2	7.5	0.466667
Proteasome subunit alpha type-7	PSMA7	O14818	3	4	3.5	8	8	8	0.4375
Actin, cytoplasmic 2	ACTG1	P63261	12	12	12	17	39	28	0.428571
Actin, cytoplasmic 1	ACTB	P60709	12	12	12	17	39	28	0.428571
Methylcrotonoyl-CoA carboxylase beta chain, mitochondrial	MCCC2	Q9HCC0	76	76	76	44	316	180	0.422222
Pyruvate carboxylase, mitochondrial	PC	P11498	260	171	215.5	151	897	524	0.41126
Propionyl-CoA carboxylase alpha chain, mitochondrial	PCCA	P05165	300	155	227.5	240	1136	688	0.330669
Hydroxyacylglutathione hydrolase, mitochondrial	HAGH	Q16775	16	2	9	27	32	29.5	0.305085
Polyubiquitin-B	UBB	P0CG47	0	0	0	9	135	72	0
Polyubiquitin-C	UBC	P0CG48	0	0	0	9	135	72	0
Ubiquitin-40S ribosomal protein S27a	RPS27A	P62979	0	0	0	9	135	72	0
Putative annexin A2-like protein	ANXA2P2	A6NMY6	0	0	0	13	33	23	0
Actin, alpha skeletal muscle	ACTA1	P68133	0	0	0	3	27	15	0
Actin, gamma-enteric smooth muscle	ACTG2	P63267	0	0	0	3	27	15	0
Actin, alpha cardiac muscle 1	ACTC1	P68032	0	0	0	3	27	15	0
Actin, aortic smooth muscle	ACTA2	P62736	0	0	0	3	27	15	0
Putative heat shock 70 kDa protein 7	HSPA7	P48741	0	0	0	21	7	14	0
Tubulin alpha-1A chain	TUBA1A	Q71U36	0	0	0	6	19	12.5	0
Delta(3,5)-Delta(2,4)-dienoyl-CoA isomerase, mitochondrial	ECH1	Q13011	0	0	0	11	6	8.5	0
40S ribosomal protein S28	RPS28	P62857	0	0	0	4	8	6	0
Abl interactor 2	ABI2	Q9NYB9	0	0	0	4	4	4	0
60S ribosomal protein L23a	RPL23A	P62750	0	0	0	2	4	3	0
Dermcidin	DCD	P81605	0	0	0	3	2	2.5	0
