# Supplementary material for: Interactome analysis of the lymphocytic choriomeningitis virus nucleoprotein in infected cells reveals ATPase Na+/K+ transporting subunit Alpha 1 and prohibitin as host-cell factors involved in the life cycle of mammarenaviruses
Source: PLoS Pathog. 2018 Feb 20;14(2):e1006892. doi: 10.1371/journal.ppat.1006892 (PMC5834214; doi:10.1371/journal.ppat.1006892)
Supplement: S2 Table — (XLSX) [file ppat.1006892.s007.xlsx]

## Sheet: Sheet1
S2 Table. siRNA pool sequences used in Fig 3A.
Gene Symbol	siRNA pool sequences
YWHAG	GAUUAGGCCUGGCUCUUAA, GCGGCGAAGGCAACAAUUA, UGAAUGAGCCACUGUCGAA, GAGAAGGCCUACAGCGAAG
LSM12	GAGUAUGCCACCAUCCGAA, ACUGAGCCAUGUACGCAAA, GGAAAUAAUUAAUGACCGA, UUAGAGACGUGGAAAGCCA
RNF213	CAACAUCGCUCGUGGACAA, ACACAGAAUUGUCAACUAA, CAACACAACGGAAGCUAUA, GUCCAUUGCUCUAAGAUUU
HNRNPA2B1	CGGUGGAAAUUUCGGACCA, GCUGUUUGUUGGCGGAAUU, GGAGAGUAGUUGAGCCAAA, GAGGAGGAUCUGAUGGAUA
SLC7A5	UGAAAACUCUGGUACGAAU, GUGAACUGCUACAGCGUGA, GAGCCAACGAAGCCGGACA, GGAAGGGUGAUGUGUCCAA
YBX3	GGAAGGGAGUCGUUACGCU, GAUGAAGGAUGGAGUCCCA, GCAAUAAAGUGGAAGACUA, GCACGGAAGACAAGAGAGU
TUBB4B	CUACGACAUUUGCUUCAGA, GCAAAUGCUUAAUGUCCAA, GGGCAGUGCGGCAACCAAA, UGCUGGAUGUUGUGAGAAA
ACP1	GGAUGAAAGCAAUCUGAGA, GGAAUGACUCUGACUUUGA, GGAAACUUGUAACCGAUCA, UGAACUACUUGGGAGCUAU
MAP1B	AGAAGUAGAUCUCCCGAUU, CCAGAGAUAUGUCCUUAUA, GUACAAAGACCAAGUCAUC, GCUGAGAGGUCCCUUAUGU
AKR1B10	GAAACUGGAGGGCCUGUAA, GCAGAAUAUUGAGGUUGAA, GAAGUCUCCUCUUGGCAAA, UAAAGGUAAUGCCAUCGGU
PRKDC	GGAAGAAGCUCAUUUGAUU, GAGCAUCACUUGCCUUUAA, GCAGGACCGUGCAAGGUUA, AGAUAGAGCUGCUAAAUGU
RBMS1	GAUGCAACCUCAACCAUAU, GAAUGACACUUACUUACGA, GAAGCUCUGUCAACCAUAU, GAACCUUUAUUGUGUAAGU
RUVBL2	UAACAAGGAUUGAGCGAAU, CGCAGUACAUGAAGGAGUA, GAAACGCAAGGGUACAGAA, GCGAGAAAGACACGAAGCA
CYFIP2	GCUGUUGGGUAGAUCAAUU, GACUUGAACAGACUCAUUA, AGAUAGAGCUGGCCAGAUA, GAGCUGAGUGUAAGAAUUA
NUFIP2	AGGAAAGCUAGGCGCAAUA, GGGUGAUAUGCUUCGGAAA, AAUUAAGCCCUGCGAGAAU, AUGGUGAACUAAACGGUAA
FLNA	GCAGGAGGCUGGCGAGUAU, GCACCCAGACCGUCAAUUA, GCACAUGUUCCGUGUCCUA, GAAUGGCGUUUACCUGAUU
NOP2	GCAACGAUCACCUAAAUUA, GCAAAGAGGAAGAAAUCUC, GAAGGGCGGUCUCGUUCUG, GCCAAACCAUUGCCUGGAA
ATXN2L	CUUGUUCACUUCCGAAAUG, GCCAUGAACUCGAAAGUGA, GAGGAGAACUACGGUGUGA, GGGCUCCACUUGUGAUGUA
NONO	AAACAAACGUCGCCGAUAC, GGAUGGGUCAGAUGGCUAU, GUCAAUUCUGUGUGGUAUA, CAAAGUGGAUCCAGUUAGA
TUBA1C	CUUCAGGGCUUCUUGGUUU, GAUGGAGGAAGGCGAGUUU, CCGCCUUAUUAGCCAGAUU, CUAUUGCCGUAAAUUGUUA
SSB	GGUCGUAGAUUUAAAGGAA, GGUUAGAAGAUAAAGGUCA, GAGACCAGUAGUUUAGUAA, GGGAAGUACUAGAAGGAGA
CUL5	GACACGACGUCUUAUAUUA, GCAAAUAGAGUGGCUAAUA, UAAACAAGCUUGCUAGAAU, CGUCUAAUCUGUUAAAGAA
PDIA6	GCGAGUCUCCUGUGGAUUA, CAAAGUUGGUGCAGUUGAU, GAUAGUUUGUGGCUUGUAG, GGCAGUGAAUGGUCUGUAU
NCBP1	CUGAGAAGCUGACAAUUUA, CAACCUGCAUUUACAAGUA, GAAAGGAGUUGUACGAAAA, CAUCAGCGUAUAUUAGAUA
KRT81	GCAGCUGCCGGAAAUGUUA, GGUAUCAGCUCCCUGGGUG, GGGAAAGGCCACCCUAGAA, GAAGUCCGCUGGCACCCAU
ATP2A2	GAAAGUCAAUGUCGGUUUA, GGAUCAGAGGUGCUAUUUA, GAUCAUGUCUGUCAUUCGA, CCACAAGUCUAAAAUCGUA
PCBP1	UCGCUAUGAUCAUCGACAA, CAACUUUAUCAUCCGCUAA, CAAAGAGAUCCGCGAGAGU, CUACUCGAUUCAAGGACAA
HSPH1	GCACAGAUUGUUGGCCUAA, UAAAGGUGGUGAAUGUUGA, ACAAUACGGUGUCUAACUU, CAAGUUGGAAGAAUUAAUG
SPTAN1	CAACAGAGGUAAGGAUUUA, GAGACUAUCAGUUGGAUUA, CGGGAGGCCUUCUUGAAUA, GCAAUUUAAUCGCAAUGUU
HSPA2	GGACUAAGCUUGCACUCAA, GCACAGCGCGGUCAUAACG, AAUGGCAUCCUUAACGUUA, GCGUACUGGUGCAGGUAUA
CKAP4	CGGAUGACGUGGCGAAGAA, CCAAAUCCAUCAACGACAA, GAGCGUGCAUACUGCGUUU, AAUAGAAACCAACGAGAAC
TXNDC5	GCAGAGACCUUGACUCGUU, GAGCCAAGCGAAAGACGAA, CAAGAUCGCCGAAGUAGAC, GUAAGACUCUGGCUCCUAC
P4HB	CCAAGAGUGUGUCUGACUA, GUGACGUGUUCUCCAAAUA, GAACGCACGCUGGAUGGUU, UGACAUACCAUUUGGGAUC
MYH4	GCAUAGCUCUCGAUAAGAA, AAAGCUAGCUCAACUCAUC, CUAGAGAAGUCCCGAGUUA, GAGCAGCAACGCUUAAUAA
SLC25A6	CGGCCUACUUCGGCGUGUA, UGUACGACGAGCUCAAGAA, GCGAGUAUGUUCUAUGUUG, GAACCAAGAGAACCACGUA
HSP90B1	GAAGAUGGCCAGUCAACUU, GCGAUUACAUUAAGCUCUA, GGACGGGGAACGACAAUUA, UAGAAGAGGAUCUGGGUAA
LASP1	GGGCAAAGGUUUCAGCGUA, GAGCCAGAGCGUCGGGAUU, ACUACAAGGGCUACGAGAA, CGAAUGAGAGGUUGAGGAA
C19orf66	GGAAAUGCCGGAAGCGCUA, CCAAGAACUAAGUAACGAU, AUAUGAAGCAGGACCGGGA, GAUACAAACCAGACACGGU
TUBA4A	GCGGCUCUCUGUUGACUAU, GAACAUGGGAUUCAGCCUG, UAAAGCAGCUGCCUGGAGC, GAUCUGGAGCCUACGGUCA
EIF3F	GUACAGUGUUGCAAUAUGC, GAAUGGACCCCAAGCAGUA, GCACAAUGAGUCAGAAGAU, GGACCAUGGGAGUGAUGUU
DDX1	GUACAACGAGAUGCAGUUA, GAUGUUACCUGGAUAUAGA, UAAGGGAGCUUCUGAUAAU, GAAUUUAAGUUUCCACCAA
MYL12A	AGAGAAGCACCUAUUGAUA, GAAAGUUAUUCGCUCGAUU, CCAUACAGGAAGAUUACUU, GGUCUAUACAGAGUCAAUA
HNRNPC	CCUCGAAACGUCAGCGUGU, AAGUUGAUACUGUGGGAUU, CAAUGGAGGAUGACUCUUA, UGGCCAGGUUUUAGAUAUU
MYH9	GUAUCAAUGUGACCGAUUU, CAAAGGAGCCCUGGCGUUA, GGAGGAACGCCGAGCAGUA, CGAAGCGGGUGAAAGCAAA
YTHDF3	GAAACAAACAAUAACCGUA, AGUCAAAGAAGACGUAUUA, CAAAAGAAAUCCAGCGUUU, CGGCAUAUUCGCUUAGAAA
H1FX	CCGCGCACAAAGCGAAGAA, CCUUCAAGCUCAACCGCAA, GCGCUGGUGCAGAACGACA, CCAAGAAGGUUCCGUGGUU
SET	AGGAGAAGAUGACUAAAUA, GAAGUCCACCGAAAUCAAA, GAAGAUAGGCUCUCAGUAA, CCAGAUAGCUCAAUACUCU
EEF1A1	GUUGACACCUGUAAGAUUU, GGAAUGAGUCAGUUUACUU, GCUGAUUGCCUGUCACUAA, AGACUAAUCUACAUUGCUU
DPYSL2	CCGGGAUAUUGGCGCCAUA, GGUCAAACCUAAACACCGA, GAACUGUGGUGUAUGGCGA, AGUUAAAACCUGACGAUUU
RBM25	GAUGGAACGUCGAAUUAGA, CAGAAAAGGUUGCGUGAUA, GAAAGGAGCUCAGAUCGUA, GAAGCUACAUUAGUUGAUU
TROVE2	GGUAGUAUACUCAACGCUA, CUGAGGGAGUAUCGAAAGA, GAUAGAGGCAUGUUGGAUA, AGUCUAAAGAGGUAUGGAA
HNRNPH3	CUUCAGCACUUGACCGAAA, CAAUUACAGUGGAGGAUAU, ACCAUAUGAUAGACCAAUA, GAAUAGAGCUUGACAAAUA
NCKAP1	CAUCCUAUCUUAUCGACAA, GCAGACGACUUUAUAGAUA, GGAGAAUGUUGAUGUGUUA, GGUCGUAGCUCUUUCUUCA
HNRNPUL1	GCCCAGCUAUAACCAGUAU, GAGAGUGACUAUUGAACUU, GGGAGGAAGCAGUGACUUU, GAACACACAGGGUGGCACA
SRRM2	CGACGCAGGUCUCGUAGUA, CGACGAAGAUCCCGGUCAA, CCAGAUUGUUGCCAAGAUA, GGAAUGAAAGAUAUACCUA
PGAM5	CCAUAGAGACCACCGAUAU, GCACAGAUCUGCUGCGGGA, GAGGAGGACAGUUACGAAA, ACGCCAACGUCAUCCGCUA
HSP90AA1	GAAGUAGACUAAUCUCUGG, GACCAAAUCUUGUUAUUGA, GUUCAGUACUCUACAAUUC, ACUAAGUGAUGCUGUGAUA
KRT7	CGGAAUACCCGGAAUGAGA, GAAUAUCUCUGUGAUGAAU, CCUGAAGGCUUAUUCCAUC, GCAAUGCCCUGAGCUUCUC
DLD	GAGGAUAUGUUGCUGCUAU, GAAUCACGAUAGAUGAAGA, CGACGACCCUUUACUAAGA, GAAUUGAAAUGUCCGAAGU
HIST1H1B	GUAGGAAGCUGGCGUGUGA, CCGGCUAAGAAGAAGGCAA, CCAAGGCAGUUAAGCCGAA, CUCCGAAGAAGGCGAAGAA
CAPRIN1	AGGGUAAGCUUGAUGAUUA, GUAGAUGAGUGGACAGUUG, GAGGUUGAAUGAACAGUAU, CGGUUGAGGUGGUAAAUUC
DNAJA1	GGACAUACAGCUCGUUGAA, GAUAGGACCUGGAAUGGUU, GAUCAGUCCUAAAGAUAGA, UAUCGUAGACCAUAUGAAA
HSP90AB1	GAAGAAGUCGAUUAGGUUA, GAGCUGCUGCGCUAUCAUA, CGACAAGAAUGAUAAGGCA, UGACAGACCCUUCGAAGUU
ALDH3A2	GUGCAAGAGUGAAUUCAAU, GUAGAUGAGGCCAUAAAUU, GCUCAACUCUUUCCCAUUU, CAGCGUCCCUGUUUAUUAA
HSPA1A	GAUCAACGACGGAGACAAG, GCUCCGACCUGUUCCGAAG, GUCAAGAGGUCAUCUCGUG, GCGAGAGGGUGUCAGCCAA
LONP1	GGAAAUCGGCCUACAAGAU, GCGCAUGUAUGACGUGACA, CGAGAGUACUUCCGCUUCA, GAAGAGACCAAUAUUCCUA
UBAP2L	CAACACAGCAGCACGUUAU, GUGUGGAGAGUGAGGCGAA, CAACAGAACCAGACGCAGA, CCUGGGAGAUGGUCGGGAA
EIF3L	GGGACAAGAUGUUGCGCAU, ACCGACAGUUGGAGGUAUA, GAAUUAUACUACAGGCACA, AGUCAGUACCGCUGUAAGA
PFDN2	GGUGAUUGCUGGCUUCAAC, CCGCAUGGUUGGAGGAGUG, UGAAGGAGGUAGAUGAAAC, GGAGCGAACUGUCAAAGAG
SLC3A2	GGACCUUACUCCCAACUAC, GAAUGAGCGUUUUCUGGUA, GUUCCAGGUUCGGGACAUA, GCGCAGAAGUGGUGGCACA
NCBP2	GAAUAUUACUCACGCGCAG, CAACUGAAGAACAAAUCUA, GAAAAGCUGUACGUUAUAU, GCCAUGCGGUACAUAAAUG
PABPC1	CAUGUAAGGUGGUUUGUGA, GAGCAAGGAAACGUAAUUU, GGACAAAUCCAUUGAUAAU, UGGAUGAGAUGAACGGAAA
HSPA9	UAAAGAUGCUGGCCAGAUA, GGAAUGGCCUUAGUCAUGA, CCAAUGGGAUAGUACAUGU, CCUAUGGUCUAGACAAAUC
DDX6	AGUAUGACCACCACUAUUA, GAAGGACAAUAUACAAGCA, CGAAAUGGCUUAUGCCGCA, GUAGGGAUAUCUUAGCUAG
LMNA	GAAGGAGGGUGACCUGAUA, UCACAGCACGCACGCACUA, UGAAAGCGCGCAAUACCAA, CGUGUGCGCUCGCUGGAAA
CLTC	GAGAAUGGCUGUACGUAAU, UGAGAAAUGUAAUGCGAAU, GCAGAAGAAUCAACGUUAU, CGUAAGAAGGCUCGAGAGU
SEPT7	GAAGCUCAACAACGUAUUU, UGAAUUCACGCUUAUGGUA, GGGAAGAUCUUUUAAACUC, UAUGAGAACUACAGAAGCA
MRPS18B	AAGAAUACCAGGAGCGAUA, CCACAGCGGACUCGGAAGA, CCCUAGAACACCAGCGGAA, UGAAGCAGCACAAGCGGUU
TUBB	GGAAUGGGCACUCUCCUUA, AAGAAUACCCUGAUCGCAU, UCCAUCAGUUGGUAGAGAA, CCGCAUCUCUGUGUACUAC
FLNB	GCGAUGCAGUGAAGGAUUU, GCACGGUCACUGUUAGAUA, CAAGGUAGCCAUCCUCAGA, UACAUUCGAUGACCAUAAA
RBMX	GAUUAUACUUACCGUGAUU, CGGAUAUGGUGGAAGUCGA, UAGCGAUAGAGAUGGAUAU, UCGCAGUAGCAGUGGAAUG
KRT19	ACAGGAAGAUCACUACAAC, GAGCCCAGCUGGCGCAUAU, GAACAGGCUCUGCGCAUGA, AUUGAGAACUCCAGGAUUG
EEF1D	CCACAGACCCAGCACGUAU, UCGACAAGUUCAAAUAUGA, CGUGACAUUGCGAGAGCCA, CUUCCAAGCUGGUGCCCGU
PCBP2	CGAUUUGAUUGGCUGCAUA, GAUUGAAGGUGGAUUAAAU, GGAAAGGAAGUUGGCAGUA, GAAAGGAGAAUCAGUUAAG
ATP5O	GCUAAGACUGAUCCGUCAA, UGCUGAAAAUGGUCGAUUA, UGUCCAUCGCGGAGAGGUA, GCGCAUUGGCGAGAAAUAU
KRT75	CAGAAGAGCUACACGCACU, GAAAGCAUCACCACCGAGA, CGAAGUGGCUUUGGUGGCA, AAGCGGGUCUCCAUCAAUG
TIMM50	GGACCCAGCUCGAGUAGUA, GACACCAUGUAAAGGAUAU, CAAGAUUCCUGAUGAGUUC, GAAACAACCCGGUGGACGA
HSPA8	CGUAAUACCACCAUUCCUA, GAUAACAACCUGCUUGGCA, GACCUUCACUACCUAUUCU, UGAAACUGCUGGUGGAGUC
ACTN1	GAGACAGCCGACACAGAUA, UGACUUACGUGUCUAGCUU, GAACUGCCCGACCGGAUGA, GAAUACGGCUUUUGACGUG
TUBB2A	GCUGGUAACAAAUAUGUAC, GAUCAAUCGUGCAUCCUUA, GAACUUCUGUUGUCCUCAA, GAAAUUCACACUGUUGAUG
WASF2	GGAUUUGGGUCUCCAGGGA, CAAGAGAAGCGGGAUGUUG, GCAAAUGGUUGUAGUAAUU, GGGCAGAGCUUUCUCAGUU
MOV10	CGGCAAGACUGUCACGUUA, GGUCAGAUAUCAGCAAACA, GCCAUGAGGCACAUUGUUA, CAAUUAAGCAGGUGGUGAA
RRBP1	GGGAGAAGGACACGGUGAA, AGUCAGAGGCUGUGCGGCA, GCGCAAGGAGAUGGCGAAA, GGAGCAUGGUGUUCAACGA
SEPT9	CAGAGCGGCUUGGGUAAAU, CGCACGAUAUUGAGGAGAA, GAGAUGAUCCCAUUUGCUG, GCAUCCACUUCGAGGCGUA
GNB2L1	GGCACACGCUAGAAGUUUA, GAGAUAAGACCAUCAUCAU, CAUCAAGAUCUGGGAUUUA, GGCCACAACGGCUGGGUAA
CYFIP1	GCACAAUCCUGCAGUACGU, GGAGAGAAUUCGCAAGUUC, GAUAAACGGUUACGAUCAG, GAGUACGGCUCUCCUGGUA
MRPL43	CCAGAGUAGUGGCCGAAUA, GCAAGUCGGUCGAGGAGAU, CGACUUCGCCCGACGGAAU, GCUUGGACGUGAUCCGCAU
RARS	UCAAAUGAUUGGUUGGUAU, CCGCCAAGAGUUAAAUAAA, AAGGUGAACAUGUGGCGUA, CUGCUGAAAUUGACCGGUU
DDX5	GCAAAUGUCAUGGAUGUUA, CAACCUACCUUGUCCUUGA, GCAUGUCGCUUGAAGUCUA, CCAAAUAUGCACAAUGGUA
HSPD1	CAUUGGAGCUAAACUUGUU, UAUGGGAGGUGGCAUGUUC, GGGCUUAUGCCAAAGAUGU, UGAAUGAACGGCUUGCAAA
PKM	GUUCGGAGGUUUGAUGAAA, GAUCCGAACUGGGCUCAUC, AUGAUUAAGUCUGGAAUGA, CUACGUGGAUGAUGGGCUU
TJP1	GAGAAGAAGUGACCAUAUU, CUACACUGAUCAAGAACUA, CGAGCGAUCUCAUAAACUU, GAGGGUACUUUCCACGUUU
MRPL11	GAGUUCAAUGAGAGGACAA, AUGGAGAAGUCCUCGGGAA, GCCAAUAUGGGCAGACAUU, GAGAAAGGAGAUUCGCAUU
AHNAK	GCCUGAAGCUGCACCGCAA, CCAUCUACUUUGACAACCU, GGGACCAGAUUGUGGGUGC, CUGCAGCUCUGAAGUGGUU
EPRS	GAAGUUGGGCCACGUGAUA, GAAUAUAGUCGGCUAAAUC, GGUGAGAUGGUUACAUUUA, UCAAGUAGAUAUAGCUGUU
PRDX3	GUAGAUCACCCAUGUGUAU, GAACAUCGCACUCUUGUCA, AGACUACGGUGUGCUGUUA, GAGCUUGACAAAUUUAUUG
ACTN4	GACCAGAGCUGAUUGAGUA, UCGAAGUGGCUGAGAAAUA, GAGACGGGCUCAAGCUCAU, AACCAUAGCGGCCUUGUGA
YBX1	CUGAGUAAAUGCCGGCUUA, CGACGCAGACGCCCAGAAA, GUAAGGAACGGAUAUGGUU, GCGGAGGCAGCAAAUGUUA
RUVBL1	AUAAGGUGGUGAACAAGUA, GGGAAGGACAGCAUUGAGA, CAGGAUAAGUACAUGAAGU, CUCAGGAGCUGGGUAGUAA
AIFM1	GCUGCAUGCUUCUACGAUA, GGUAGAAACUGACCACAUA, AGUCAGCAGUGGCAAGUUA, GUCCGAGGCCUCAGAAAUU
DNLZ	CGGAAGCGGGUGAGGAUGA, CUGCAAGGUCUGCGGGACU, GAAGAGAAAUAUCGAAGAG, CGCACUACCAGCUCGUCUA
DDX17	CAAGGAUGGUGGCCGGAGA, CGAUAGAGCUGGUUAUGCU, CAAAUGCAGUGUAGAGCUA, GGAGUGCAUUUGAUAGUUA
MRPL37	GGACAAAGCCAAUUUACGA, CGACUGAGCACUAAGGAUC, UGGAUAGGGUGUACGAGAU, AUAAAGAGCCCUUGCGUUG
MRPL12	AGAUAUCCCCAUAGCGAAA, GGGAGAAUUGCCUGCGCCA, CCAAAGCUGAGGCGGAGAA, GCACCGUGGUUCUGGAGUA
VBP1	GCUCAGGCAUUGUUGGAAA, GGGCUAAUGUAAUGCUUGA, GUAGAUUCCUUCAUGAAAC, CGAGAUCAAUUUACUACCA
OGDH	CAGACAAACUUGGGUUCUA, GAUCUUCUGUCAAUUCGAU, GCUAGGACAUUUCAACAGA, GUACUGUGCUUGGCUGGAA
EWSR1	GAGUAGCUAUGGUCAACAA, GCAGAGAUCGGCCCUACUA, GAUCUAGGCCCUCCUGUAG, GCACUCAGCCUGCUUAUCC
FLNC	GAACAAGCAUUCUCUGUGA, UGACAAGGAUCGCACCUAU, UCUCAAGGGUGGACUGGUA, GCAAACAGACGCCCAAGCA
DYNC1H1	GAUCAAACAUGACGGAAUU, CAGAACAUCUCACCGGAUA, GAAAUCAACUUGCCAGAUA, GCAAGAAUGUCGCUAAAUU
LRRFIP1	AGAGGAAAUGCUCGAGAAA, AAAAUGAAAUCGUGGCGAA, GGUCAUGGGUGCACCAGAU, AGGGCAUAGUUUAGAGAAA
SNRNP70	GCCGUACAUUCGAGAGUUU, ACACGCAGAUGGCAAGAAG, UACACAUGGUCUACAGUAA, GAGAGUGAAUUAUGACACA
TUBA1B	AACCUUAACCGCCUUAUUA, GGAGAGGAAUACUAAUUAU, GAACGUCUCUCAGUUGAUU, CGAGGGCACUACACCAUUG
PHB	GCGACGACCUUACAGAGCG, AAACUUGGAUGGACUUGUA, GAACUGGGCACAGAUUGAA, CUUCAGAUCUCUAAUUAGU
SLC25A5	GGCAACUACUUUACUGGUU, AACACAAUCUUGAGCAUUC, GAAGAUUGCUCGUGAUGAA, CACCCAGGCUCUUAACUUC
SPTBN1	CCUGAAAGUGAGCGCAUUA, CCGCAUACGAGGAGCGUGU, GGACAUGUCUUACGAUGAA, GUGACAAGGCCGACGAUAU
MYL12B	CCACUUAGCACUUGUAUAA, GGGUGUAAAUUGUAUUGAA, CCUCAUAGAACCUGUUGCA, UGUAUUUAUUCCAGACCUU
VCP	GCAUGUGGGUGCUGACUUA, CAAAUUGGCUGGUGAGUCU, CCUGAUUGCUCGAGCUGUA, GUAAUCUCUUCGAGGUAUA
IARS	CCAGAGUUGGUACGAGAAA, GGACAUAUACUUGCGGGUA, GCAGAAAACCUCCGCUUUA, AGAUGUUGCCAGAGGACGA
ATP5A1	ACUGAUUAUUGGUGACCGA, GUGUUGUCGUGUUUGGAAA, GCGUAUUCUUGGAGCUGAU, UGGCUGGAUUUGAAGCUUA
CCAR2	CUACUGAGCCUUCCUGAAA, CAGCGGGUCUUCACUGGUA, GAGGAAUUGUAUCGUUGUU, GCUUAUAGUUCGAAGGUAC
HSPB1	CAAGUUUCCUCCUCCCUGU, GAGACUGCCGCCAAGUAAA, GGUGCUUCACGCGGAAAUA, CCACGCAGUCCAACGAGAU
DDX23	GGACAAGGACCGUAAACGA, CAGCUUAUCUCCUGGUCGA, GCACAAAGAACGAGAACGA, CCAACUUUGAGUCGGGAAA
PRPF8	UGACGGGCAUGUAUCGAUA, GCAGAUGGAUUGCAGUAUA, GAUAAGGGCUGGCGUGUCA, GAACAGACGCCUGACUUUA
HNRNPH1	GAUCCACCACGAAAGCUUA, CAGAGUAACUGGUGAAGCA, GUUCGCAACUCAUGAAGAU, UAACAUUGCCGGUGGACUU
RBM14	UAGCCGAGCUCUCUGAUUA, CCGAUGCCCAUUCCGAUUA, GCUAUUCGGGCUCCUAUAA, CUUCUUCGCUCAACUCCUA
TAGLN2	GCUCAUUAAUGCACUGUAC, GGCAGUAGCCCGAGAUGAU, GCAAGAACGUGAUCGGGUU, GAACAUGGCCUGUGUGCAG
SNRPF	CAGUGAUGGUGAAACUUAA, GUACAAGGGCUAUCUGGUA, GGUGUAAUAAUGUCCUUUA, ACAUCUGGGUGAAGUUUUA
ATP1A1	UGAAUUUCCCUAUCGAUAA, GUUCAAAGAUCAUGGAAUC, GGUUGGACGUGAUAAGUAU, GAAGGCACCGCACGUGGUA
SNRPA1	CAACAGAAUAUGCCGUAUA, AAAUCUAGGUGCUACGUUA, GUAUAAAAUUCCCGUCAUU, GUGAGGCAGAUGUAUAAUA
CAD	GGAAGGAGAUUGAGUACGA, GAGCAUGAGUGGACAAUUC, GAACCAGGUGGGACACAUA, GCUAGUGCGUGCAGCCUUU
CCT2	GCACAACAUUAUCCUCAAA, AAAGUUAGCUGUAGAAGCA, GAAGUUAAAUUCCGUCAAG, UGACACAGCUUGCCAAUAG
FASN	UGACAUCGUCCAUUCGUUU, GAAGCACAUUGGCAAAGUC, GGUAUGCGACGGGAAAGUA, CUUCCGAGAUUCCAUCCUA
SF3B3	GGACAUAGGGUAAUUGUAU, GCCAAGGACCUGAUACUAA, CAGAGGUGAUCAUGAACUA, UGAGCUAGACCUUGGUUUA
CCT4	GGUAAACACUCGAUAAUCU, GUCUAAGGCUCAAGAUAUA, GAGAAGAGAGAGCCUAUAU, GGCAAACUGCUCAAGAUUA
SNRPD2	CAGUCAGUCAAGAACAAUA, UCAACUGCCGCAACAAUAA, AGAAGAAGUCCAAGCCAGU, GAAUAAUAAAGCUCUGUGU
TCP1	CCAACCAUAGUUAAAGUUA, GGUCUUGAUUUGAGCAAUG, AUGAUGAGCUGAUCUUAAU, UGAGAUGGAGCGCUCUUUA
CCT5	CAAAUGGGCUUGAUAAGAU, GAAGCAACAGCAUGUCAUA, GCGGAGAGACGUUGACUUU, ACAGAUAUCUCUUGCAACA
SNRNP200	AGAACAAUCUGGUCAAGUA, GCAGAAAUCGUGCUAGGAA, GAAAGCGCCUGGCCACUUA, GAAUGGGCCUGUCUUAGAA
CCT6A	GAAGUAGGCGUAUGGGAUA, AAUUGAAGCUUCCUCUGUA, GAGCACGGCAUCCUGAUAU, GAUACAAGCUUAAUCAGAG
CCT8	GGAAACCGAAGGUGAUGUA, CUAUCAAACUCGCUACUAA, GAACAGUAUGCUAUUAAGA, AGACUGGGAUGAUGACCAA
CCT3	GAGCAGGCCUGUUGGAAAU, GCCCAUGCCUUGACAGAAA, GCUGCAGACUUAUAAGACA, GACAGACAAUAAUCGCAUU
CCT7	CCAAAGUUGUCUUGUCCAA, UAGAGAAGAUCCAUCAUUC, GAGUAGACAUCAACAACGA, GGACAUUGCUGACAACUUU
EFTUD2	CGUAGGAGAUCAUGACGAU, CGGAAAUCAGAAAGCGCUA, AUGCAUGAUUUGCGGAAGA, GGAGGAGUCUGGCGAGCAU
COPA	ACUCAGAUCUGGUGUAAUA, GCAAUAUGCUACACUAUGU, GAACAUUCGUGUCAAGAGU, GCGGAGUGGUUCCAAGUUU
